# Supplementary material for: Microvascular and Morphologic Changes of the Macula over Lifetime
Source: Life (Basel). 2022 Apr 11;12(4):568. doi: 10.3390/life12040568 (PMC9024868; doi:10.3390/life12040568)
Supplement: Supplementary file 1 [file life-12-00568-s001.zip]

Archive with 2 entries (1 files):
- life-1616882-supplementary/
- life-1616882-supplementary/life-1616882-supplementary.xlsx
