# Supplementary material for: Microvascular and Morphologic Changes of the Macula over Lifetime
Source: Life (Basel). 2022 Apr 11;12(4):568. doi: 10.3390/life12040568 (PMC9024868; doi:10.3390/life12040568)
Supplement: Supplementary file 1 [file life-12-00568-s001.zip › life-1616882-supplementary/life-1616882-supplementary.xlsx]

## Sheet: Suppl. Table S1
	Table S1.	Macular segment thickness (µm) and OCTA parameters differ between age groups. The table presents the mean thickness of selected macular segment quadrants and of OCTA parameters as well as their corresponding results of one-way ANOVA. P-values of ANOVA are bold and underlined when statistically significant (P < 0.05).
	Macular segment	< 20 years			20 – 44 years			45 – 69 years			≥ 70 years			ANOVA summary
		Mean ± SD	Min value	Max value	Mean ± SD	Min value	Max value	Mean ± SD	Min value	Max value	Mean ± SD	Min value	Max value	F	R2	P-value
	Retina
	Nasal	348.3 ± 18.1	311.5	373	346.3 ± 15.6	308	380.5	341.0 ± 16.1	303	376.5	340.3 ± 18.4	308	376	45.9	0.36	< 0.0001
	Superior	344.1 ± 18.7	306	378	342.4 ± 16.1	298.5	379	337.0 ± 19.0	279	384.5	336.8 ± 16.5	305	378.5	45.8	0.36	< 0.0001
	Temporal	328.5 ± 19.0	292.5	352	328.3 ± 15.9	289	363	325.3 ± 16.2	278	376	324.9 ± 13.1	304	351.5	39.4	0.32	< 0.0001
	Inferior	339.5 ± 21.2	297	364.5	338.9 ± 15.8	300.5	374	332.3 ± 16.2	290.5	369.5	332.9 ± 14.0	304.5	359.5	48.1	0.37	< 0.0001
	Nerve fiber layer (NFL)
	Nasal	20.7 ± 2.7	16.5	25.5	21.2 ± 2.4	13.5	28	22.1 ± 2.4	14.5	25.5	23.6 ± 3.8	18	34.5	5.6	0.098	0.0011
	Superior	21.3 ± 4.2	14.5	30.5	22.9 ± 2.8	17	29	24.6 ± 3.7	16	32.5	25.5 ± 5.0	18	36.5	6.9	0.12	0.0002
	Temporal	15.5 ± 1.1	14	18.5	16.5 ± 1.4	13.5	20	17.9 ± 1.1	16	21	18.8 ± 2.1	16.5	22.5	33.6	0.39	< 0.0001
	Inferior	22.9 ± 4.8	17	43.5	23.9 ± 3.0	18.5	30	24.4 ± 3.5	12	33	25.6 ± 3.5	20	34.5	3.3	0.060	0.022
	Ganglion cell layer (GCL)
	Nasal	54.1 ± 5.4	42.5	63	51.3 ± 4.7	40	58.5	48.4 ± 7.8	33.5	57.5	46.7 ± 7.1	29.5	58	9.8	0.16	< 0.0001
	Superior	55.0 ± 5.5	46.5	66	51.1 ± 5.0	39.5	62	47.9 ± 8.1	31.5	65.5	48.2 ± 5.9	33	57.5	6.7	0.12	0.0003
	Temporal	48.8 ± 4.6	39.5	55	46.2 ± 5.3	33.5	55.5	43.5 ± 7.2	26	53.5	42.3 ± 6.9	26	54	7.7	0.13	< 0.0001
	Inferior	52.6 ± 6.2	40	62	51.3 ± 4.8	40.5	61	47.9 ± 7.9	26.5	56.5	46.8 ± 6.7	29.5	56	9	0.15	< 0.0001
	Inner plexiform layer (IPL)
	Nasal	42.8 ± 3.1	35.5	47	42.1 ± 3.2	34.5	47.5	40.3 ± 4.2	31.5	48.5	40.0 ± 4.6	30	49.5	4.5	0.080	0.0046
	Superior	41.3 ± 2.9	35	45.5	40.7 ± 3.1	33.5	46.5	38.9 ± 4.9	29.5	50.5	39.4 ± 3.9	30	46.5	2	0.038	0.11
	Temporal	40.5 ± 3.4	33	47	40.1 ± 3.3	33	47	39.2 ± 4.6	31	44.5	39.1 ± 3.8	30.5	45	1.3	0.024	0.024
	Inferior	40.4 ± 3.8	32	46.5	40.6 ± 3.0	33	46.5	38.5 ± 3.9	27	45.5	38.4 ± 3.7	28.5	44	5	0.087	0.0024
	Retinal pigment epithelium (RPE)
	Nasal	83.0 ± 2.0	78.5	85.5	83.4 ± 2.3	79	88	83.0 ± 2.6	77.5	89	81.4 ± 3.1	73.5	92	6	0.11	0.0007
	Superior	81.6 ± 2.4	77.5	85	82.4 ± 2.3	77.5	87	82.0 ± 2.8	77	88	80.7 ± 2.7	73.5	87	4	0.073	0.0092
	Temporal	81.5 ± 1.9	77.5	84	82.1 ± 2.1	77	87	82.0 ± 2.4	78	87.5	80.6 ± 2.5	74.5	86	4.9	0.088	0.0027
	Inferior	81.0 ± 2.1	76	84	81.4 ± 2.1	76	85	80.9 ± 2.4	77.5	85.5	79.7 ± 2.5	73.5	84.5	5.1	0.091	0.0023
	OCTA parameters
	FAZ area (mm2)	0.30 ± 0.13	0.16	0.63	0.34 ± 0.14	0.05	0.73	0.31 ± 0.12	0.08	0.62	0.32 ± 0.11	0.13	0.57	0.71	0.014	0.55
	SCP vascular density (%)	36.4 ± 4.8	24.0	43.8	33.0 ± 6.6	16.4	45.8	28.4 ± 5.9	15.6	43.6	26.1 ± 6.9	13.6	40.1	15.2	0.23	< 0.0001
	DCP vascular density (%)	32.1 ± 4.8	22.9	37.2	30.0 ± 6.0	17.3	38.4	26.2 ± 4.6	14.9	33.7	23.1 ± 4.8	13.0	30.1	18.0	0.26	< 0.0001
		Abbreviations: ANOVA, analysis of vari-ance; SD, standard deviation; FAZ, foveal avascular zone; SCP, superior capillary plexus; DCP, deep capillary plexus.

## Sheet: Suppl. Table S2
	Table S2.	Mean, minimal, and maximal values for macular segment thickness (µm) and OCTA parameters, comparison of right (OD) and left eyes (OS). P-values of the Student's t-test between OD and OS are also presented, statistacally significant when < 0.05 (bold, underlined).
		All				Right eyes (OD)				Left eyes (OS)				P-value OD vs. OS
		Mean	SD	Min value	Max value	Mean	SD	Min value	Max value	Mean	SD	Min value	Max value
	Age	49.3	21.6	10.2	89.1	51.3	22.1	10.7	89.1	47.3	21.2	10.2	88.9	0.25
	Retina
	Nasal	343.4	16.8	303	380.5	343.4	18.9	303	380.5	343.4	14.7	311	376.5	0.99
	Superior	339.6	17.5	279	384.5	339.4	19.1	279	384.5	339.7	15.9	302	378.5	0.91
	Temporal	326.6	15.6	278	376	326.7	16.9	278	376	326.4	14.5	292.5	363	0.9
	Inferior	335.5	16.3	290.5	374	334.9	18	290.5	374	336.1	14.6	301.5	369.5	0.66
	Nerve fiber layer (NFL)
	Nasal	22.1	3	13.5	36.5	22.6	3.5	13.5	36.5	21.6	2.2	17	28	0.028
	Superior	23.9	4	14.5	43.5	24.6	4.3	16	43.5	23.2	3.6	14.5	36.5	0.029
	Temporal	17.4	1.8	13.5	27	17.6	2	14	27	17.2	1.6	13.5	22.5	0.22
	Inferior	24.5	3.8	12	43.5	24.9	4.6	12	43.5	24.1	3	17	33.5	0.18
	Ganglion cell layer (GCL)
	Nasal	49.6	6.8	24.5	79	49.5	7.9	24.5	79	49.7	5.6	33.5	58.5	0.85
	Superior	49.8	6.7	22.5	66	49.2	7.8	22.5	65.5	50.3	5.5	31.5	66	0.33
	Temporal	44.7	6.6	23	70	44.2	7.8	23	70	45.1	5.2	31	55.5	0.41
	Inferior	49.3	6.8	26.5	83	48.6	7.8	26.5	83	50	5.6	34	61	0.19
	Inner plexiform layer (IPL)
	Nasal	41.1	4	26	49.5	40.7	4.6	26	49.5	41.5	3.3	31.5	48.5	0.22
	Superior	39.9	4	25	50.5	39.4	4.7	25	50.5	40.3	3.2	29.5	47	0.16
	Temporal	39.6	3.9	26.5	55.5	39.1	4.7	26.5	55.5	40.2	3	32	47	0.087
	Inferior	39.4	3.7	27	46.5	38.8	4.1	27	46.5	40	3.2	30.5	45.5	0.034
	Retinal pigment epithelium (RPE)
	Nasal	82.5	2.8	73.5	92	82.5	2.8	73.5	88	82.5	2.8	74.5	92	0.98
	Superior	81.7	3.1	73.5	102	82	3.5	73.5	102	81.4	2.6	74.5	87	0.25
	Temporal	81.5	2.4	74.5	87.5	81.6	2.4	75.5	87.5	81.4	2.4	74.5	87	0.63
	Inferior	80.7	2.6	73.5	90.5	80.7	2.7	73.5	90.5	80.7	2.5	74	85.5	0.98
	OCTA parameters
	FAZ area (mm2)	0.3	0.1	0.1	0.7	0.3	0.1	0.1	0.7	0.3	0.1	0.1	0.6	0.39
	SCP vascular density (%)	30.2	7.1	13.6	45.8	29.7	7.1	15	45.8	30.8	7.1	13.6	43.8	0.32
	DCP vascular density (%)	27.4	6	13	38.4	26.9	5.9	15.9	37.2	27.8	6.1	13	38.4	0.37
		Abbreviations: SD, standard deviation; FAZ, foveal avascular zone; SCP, superior capillary plexus; DCP, deep capillary plexus.

## Sheet: Suppl. Table S3
	Table S3.	Association between OCTA parameters and selected inner retinal layers, comparison of right and left eyes. The table displays the results of multivariate linear regression between the vascular density of the macular superficial and deep capillary plexus and the thickness of the whole retina, NFL, GCL, IPL, and RPE. P-values are intrepreted as statistacally significant when < 0.05 (bold, underlined…
		Parameter estimate	95% CI	P-value	R2	Parameter estimate	95% CI	P-value	R2	Parameter estimate	95% CI	P-value	R2
		Retina (all eyes)				Retina (right eyes)				Retina (left eyes)
	Superficial plexus	1.5	0.98 to 2.0	<0.0001	0.28	2.017	1.3 to 2.7	<0.0001	0.44	0.91	0.17 to 1.7	0.017	0.14
	Deep plexus	-0.55	-1.2 to 0.052	0.073		-0.72	-1.5 to 0.11	0.088		-0.27	-1.1 to 0.60	0.54
		Nerve fiber layer (NFL. all eyes)				Nerve fiber layer (NFL. right eyes)				Nerve fiber layer (NFL. left eyes)
	Superficial plexus	0.19	0.11 to 0.26	<0.0001	0.21	0.25	0.13 to 0.37	<0.0001	0.24	0.12	0.030 to 0.23	0.0099	0.22
	Deep plexus	-0.29	-0.38 to -0.20	<0.0001		-0.33	-0.48 to -0.19	<0.0001		-0.24	-0.35 to -0.13	<0.0001
		Ganglion cell layer (GCL. all eyes)				Ganglion cell layer (GCL. right eyes)				Ganglion cell layer (GCL. left eyes)
	Superficial plexus	0.80	0.63 to 0.97	<0.0001	0.42	1.019	0.75 to 1.3	<0.0001	0.49	0.56	0.35 to 0.77	<0.0001	0.36
	Deep plexus	-0.49	-0.69 to -0.29	<0.0001		-0.644	-0.96 to -0.32	<0.0001		-0.29	-0.53 to -0.050	0.019
		Inner plexiform layer (IPL. all eyes)				Inner plexiform layer (IPL. right eyes)				Inner plexiform layer (IPL. left eyes)
	Superficial plexus	0.44	0.34 to 0.55	<0.0001	0.39	0.58	0.43 to 0.73	<0.0001	0.50	0.29	0.15 to 0.41	<0.0001	0.27
	Deep plexus	-0.25	-0.37 to -0.13	<0.0001		-0.34	-0.52 to -0.16	0.0005		-0.14	-0.30 to 0.015	0.076
		Retinal pigment epithelium (RPE. all eyes)				Retinal pigment epithelium (RPE. right eyes)				Retinal pigment epithelium (RPE. left eyes)
	SCP vascular density (%)	0.00044	-0.095 to 0.096	0.99	0.0029	-0.031	-0.16 to 0.10	0.65	0.037	0.041	-0.10 to 0.18	0.56	0.0081
	DCP vascular density (%)	0.022	-0.092 to 0.14	0.71		0.11	-0.053 to 0.27	0.18		-0.065	-0.23 to 0.10	0.43
		Abbreviations: 95% CI, 95% confidence interval of the parameter estimate; R2, Tjur's pseudo R2 of linear regression; SCP, superior capillary plexus; DCP, deep capillary plexus.

## Sheet: Suppl. Table S4
	Table S4.	Mean, minimal, and maximal values for macular segment thickness (µm) and OCTA parameters, comparison of male and female individuals. P-values of the Student's t-test between OD and OS are also presented, statistacally significant when < 0.05 (bold, underlined).
		All				Male individuals				Female individuals				P-value males vs. Females
		Mean	SD	Min value	Max value	Mean	SD	Min value	Max value	Mean	SD	Min value	Max value
	Age	49.3	21.6	10.2	89.1	56.4	21.5	10.2	89.1	47.3	22.5	11	89.1	0.0082
	Retina
	Nasal	343.4	16.8	303	380.5	344	17.5	303	377	342	17	306	381	0.58
	Superior	339.6	17.5	279	384.5	339	18.1	302	385	339	17.2	279	379	0.89
	Temporal	326.6	15.6	278	376	328	16	293	376	325	15.1	278	363	0.11
	Inferior	335.5	16.3	290.5	374	336	16.2	302	370	334	16.2	291	374	0.40
	Nerve fiber layer (NFL)
	Nasal	22.1	2.95	13.5	36.5	22.5	2.87	14.5	34.5	21.9	2.98	13.5	36.5	0.17
	Superior	23.9	4	14.5	43.5	24.2	4.19	14.5	43.5	23.8	3.79	16	36.5	0.57
	Temporal	17.4	1.8	13.5	27	17.9	1.74	13.5	22.5	17.1	1.84	14	27	0.0044
	Inferior	24.5	3.82	12	43.5	24.8	4.09	12	43.5	24.4	3.52	17	34.5	0.49
	Ganglion cell layer (GCL)
	Nasal	49.6	6.79	24.5	79	49.1	7.71	29.5	79	49.4	6.54	24.5	63	0.83
	Superior	49.8	6.68	22.5	66	49.3	6.65	31.5	66	49.7	7.06	22.5	66	0.73
	Temporal	44.7	6.56	23	70	44.6	7.38	26	70	44.2	6.43	23	55.5	0.72
	Inferior	49.3	6.77	26.5	83	49.1	7.67	29.5	83	49	6.34	26.5	62	0.98
	Inner plexiform layer (IPL)
	Nasal	41.1	3.99	26	49.5	40.8	4.22	30	47.5	41	4.16	26	49.5	0.82
	Superior	39.9	3.96	25	50.5	39.7	3.88	29.5	50.5	39.7	4.18	25	47	0.96
	Temporal	39.6	3.91	26.5	55.5	40.1	4.06	30.5	55.5	39.1	3.91	26.5	47	0.098
	Inferior	39.4	3.68	27	46.5	39.3	3.92	28.5	46.5	39.2	3.68	27	46.5	0.80
	Retinal pigment epithelium (RPE)
	Nasal	82.5	2.79	73.5	92	82.6	3.19	73.5	92	82.3	2.38	77	88	0.41
	Superior	81.7	3.07	73.5	102	81.6	2.89	73.5	88	81.7	3.15	77	102	0.90
	Temporal	81.5	2.36	74.5	87.5	81.4	2.65	74.5	87	81.3	2.12	75.5	87.5	0.97
	Inferior	80.7	2.55	73.5	90.5	80.6	2.85	73.5	85.5	80.5	2.29	75	90.5	0.81
	OCTA
	FAZ area (mm2)	0.32	0.125	0.05	0.73	0.315	0.11	0.1	0.59	0.325	0.135	0.05	0.73	0.58
	SCP vascular density (%)	30.2	7.14	13.6	45.8	28.8	7.28	15	42.4	30.5	7.35	13.6	45.8	0.14
	DCP vascular density (%)	27.4	6	13	38.4	25.9	5.8	13	36.5	27.7	6.31	14.2	38.4	0.062
		Abbreviations: SD, standard deviation; FAZ, foveal avascular zone; SCP, superior capillary plexus; DCP, deep capillary plexus.

## Sheet: Suppl. Table S5
	Table S5.	Association between OCTA parameters and selected inner retinal layers, comparison of males and females. The table displays the results of multivariate linear regression between the vascular density of the macular superficial and deep capillary plexus and the thickness of the whole retina, NFL, GCL, IPL, and RPE. P-values are intrepreted as statistacally significant when < 0.05 (bold, underlined).
		Parameter estimate	95% CI	P-value	R2	Parameter estimate	95% CI	P-value	R2	Parameter estimate	95% CI	P-value	R2
		Retina (all)				Retina (males)				Retina (females)
	Superficial plexus	1.5	0.98 to 2.0	<0.0001	0.28	1.7	0.97 to 2.4	<0.0001	0.34	1.5	0.84 to 2.1	<0.0001	0.32
	Deep plexus	-0.55	-1.2 to 0.052	0.073		-0.73	-1.6 to 0.16	0.10		-0.48	-1.2 to 0.26	0.21
		Nerve fiber layer (NFL. all)				Nerve fiber layer (NFL. males)				Nerve fiber layer (NFL. females)
	Superficial plexus	0.19	0.11 to 0.26	<0.0001	0.21	0.18	0.070 to 0.28	0.0014	0.19	0.20	0.10 to 0.30	<0.0001	0.26
	Deep plexus	-0.29	-0.38 to -0.20	<0.0001		-0.27	-0.40 to -0.14	0.0001		-0.32	-0.43 to -0.20	<0.0001
		Ganglion cell layer (GCL. all)				Ganglion cell layer (GCL. males)				Ganglion cell layer (GCL. females)
	Superficial plexus	0.80	0.63 to 0.97	<0.0001	0.42	0.88	0.61 to 1.2	<0.0001	0.41	0.83	0.63 to 1.0	<0.0001	0.50
	Deep plexus	-0.49	-0.69 to -0.29	<0.0001		-0.58	-0.92 to -0.24	0.0011		-0.48	-0.72 to -0.24	0.0002
		Inner plexiform layer (IPL. all)				Inner plexiform layer (IPL. males)				Inner plexiform layer (IPL. females)
	Superficial plexus	0.44	0.34 to 0.55	<0.0001	0.39	0.47	0.32 to 0.61	<0.0001	0.43	0.48	0.34 to 0.62	<0.0001	0.43
	Deep plexus	-0.25	-0.37 to -0.13	<0.0001		-0.28	-0.46 to -0.099	0.0029		-0.26	-0.42 to -0.10	0.0015
		Retinal pigment epithelium (RPE. all)				Retinal pigment epithelium (RPE. males)				Retinal pigment epithelium (RPE. females)
	Superficial plexus	0.00044	-0.095 to 0.096	0.99	0.0029	0.0058	-0.15 to 0.16	0.94	<0.0001	0.023	-0.086 to 0.13	0.68	0.038
	Deep plexus	0.022	-0.092 to 0.14	0.71		-0.0022	-0.19 to 0.19	0.98		0.043	-0.083 to 0.17	0.50
		Abbreviations: 95% CI, 95% confidence interval of the parameter estimate; R2, Tjur's pseudo R2 of linear regression; SCP, superior capillary plexus; DCP, deep capillary plexus.
